# Supplementary material for: Genomics Reveal Population Structure and Intergeneric Hybridization in an Endangered South American Bird: Implications for Management and Conservation
Source: Ecol Evol. 2025 Jan 8;15(1):e70820. doi: 10.1002/ece3.70820 (PMC11707398; doi:10.1002/ece3.70820)
Supplement: Supplementary file 1 — Data S1 Supporting Information [file ECE3-15-e70820-s001.zip]

Archive with 4 entries (4 files):
- SupplementaryMaterial - Dominguez_etal.docx
- TableS1_SamplingGeographical_Coverage_RADseq_mtDNA.xlsx
- TableS3_192_SNPs_outliers_K3_YC_MD.txt
- TableS7_genotypes_133_fixed_SNPs_DD_YC_Hybrids.xlsx
