# Supplementary material for: Genomics Reveal Population Structure and Intergeneric Hybridization in an Endangered South American Bird: Implications for Management and Conservation
Source: Ecol Evol. 2025 Jan 8;15(1):e70820. doi: 10.1002/ece3.70820 (PMC11707398; doi:10.1002/ece3.70820)
Supplement: Supplementary file 1 — Data S1 Supporting Information [file ECE3-15-e70820-s001.zip › TableS1_SamplingGeographical_Coverage_RADseq_mtDNA.xlsx]

## Sheet: Summary
Table S1. Detail of sampling geographical coverage.
Sample_ID	Catalogue number	Species	Geographic_location	Sex	Collection_date	RADseq	COI
Dd1		Diuca diuca	Rio Negro, Argentina		2011-01-26	x
Dd2		Diuca diuca	Rio Negro, Argentina		2011-01-27	x
Dd3		Diuca diuca	Rio Negro, Argentina		2011-01-27	x
Dd4		Diuca diuca	Rio Negro, Argentina		2011-01-27	x
Dd5		Diuca diuca	Rio Negro, Argentina		2011-01-27	x
Dd6		Diuca diuca	Rio Negro, Argentina		2011-01-27	x
Dd9		Diuca diuca	San Luis, Argentina		2013-12-19	x
Dd10		Diuca diuca	Río Negro, Argentina		19/02/2015		PQ496621
Dd11		Diuca diuca	Río Negro, Argentina		19/02/2015		PQ496622
Dd12		Diuca diuca	Rio Negro, Argentina		2015-02-19	x	PQ496623
Dd14		Diuca diuca	Rio Negro, Argentina		2015-02-19	x	PQ496624
Dd16		Diuca diuca	Rio Negro, Argentina		2014-07-01	x
Dd30	MACN-Or-ct 10966	Diuca diuca	Rio Negro, Argentina		2021-11-12	x
Dd31	MACN-Or-ct 10969	Diuca diuca	Rio Negro, Argentina		2021-11-12	x
Dd32	MACN-Or-ct 10976	Diuca diuca	Rio Negro, Argentina		2021-11-14	x	PQ496628
Dd33	MACN-Or-ct 10979	Diuca diuca	Rio Negro, Argentina		2021-11-15	x
Dd34	MACN-Or-ct 10987	Diuca diuca	Rio Negro, Argentina		2021-11-16	x
Dd35	MACN-Or-ct 10988	Diuca diuca	Rio Negro, Argentina		2021-11-16	x
Dd44		Diuca diuca	Rio Negro, Argentina		2021-11-07	x
Dd46		Diuca diuca	Rio Negro, Argentina		2021-11-07	x
Dd48		Diuca diuca	Rio Negro, Argentina		2021-11-08	x
Dd49		Diuca diuca	Rio Negro, Argentina		2021-11-08	x
Dd50		Diuca diuca	Rio Negro, Argentina		2021-11-08	x
Dd51		Diuca diuca	Rio Negro, Argentina		2021-11-08	x
Dd52		Diuca diuca	Rio Negro, Argentina		2021-11-08	x
Dd54		Diuca diuca	Rio Negro, Argentina		2021-11-08	x
Dd56	MACN-Or-ct 49	Diuca diuca	Buenos Aires, Argentina		2003-11-12	x
Dd65	MACN-Or-ct 5355	Diuca diuca	Mendoza, Argentina		2010-02-17	x	PQ496625
Dd66	MACN-Or-ct 10015	Diuca diuca	Rio Negro, Argentina	female	2019-12-09	x	PQ496626
Dd67	MACN-Or-ct 11055	Diuca diuca	Buenos Aires, Argentina				PQ496627
Dd68	MACN-Or-ct 10004	Diuca diuca	Río Negro, Argentina				PQ496629
R027Hb		hybrid	Rio Negro, Argentina		2009-11-09	x	PQ496620
Hb3	MACN-Or-ct 6469	hybrid	Museum (confiscated)		22/03/2012	x	PQ496618
Hb4	MACN-Or-ct 11058	hybrid	Museum (Rio Negro)		26/10/2021	x	x
U01		Gubernatrix cristata	Uruguay	male	2012-12-01	x
U11		Gubernatrix cristata	Uruguay	female	2014-12-01	x
U12		Gubernatrix cristata	Uruguay	female	2014-12-01	x
U13		Gubernatrix cristata	Uruguay	female	2014-12-01	x
U14		Gubernatrix cristata	Uruguay	male	2014-12-01	x
U148		Gubernatrix cristata	Uruguay	female	2010-12-01	x
U17		Gubernatrix cristata	Uruguay	male	2014-12-01	x
CO04		Gubernatrix cristata	Corrientes, Argentina	female	2010-11-17	x	PQ496608
CO05		Gubernatrix cristata	Corrientes, Argentina				PQ496609
CO06		Gubernatrix cristata	Corrientes, Argentina	male	2010-11-16	x
CO07		Gubernatrix cristata	Corrientes, Argentina	female	2010-11-19	x
CO09		Gubernatrix cristata	Corrientes, Argentina	female	2010-11-26	x
CO10		Gubernatrix cristata	Corrientes, Argentina	male	2010-11-26	x
CO11		Gubernatrix cristata	Corrientes, Argentina	male	2010-11-26	x
CO12		Gubernatrix cristata	Corrientes, Argentina	female	2010-11-26	x
CO20		Gubernatrix cristata	Corrientes, Argentina	male	2011-11-06	x
CO23		Gubernatrix cristata	Corrientes, Argentina		2011-11-16	x
CO24		Gubernatrix cristata	Corrientes, Argentina		2011-11-16	x
CO27		Gubernatrix cristata	Corrientes, Argentina	female	2011-11-17	x
CO28		Gubernatrix cristata	Corrientes, Argentina		2011-11-17	x
CO30		Gubernatrix cristata	Corrientes, Argentina	male	2011-11-19	x
CO31		Gubernatrix cristata	Corrientes, Argentina	female	2011-11-19	x
CO32		Gubernatrix cristata	Corrientes, Argentina	female	2011-11-26	x	PQ496610
CO35		Gubernatrix cristata	Corrientes, Argentina	male	2011-11-26	x
CO38		Gubernatrix cristata	Corrientes, Argentina		2011-11-27	x
CO40		Gubernatrix cristata	Corrientes, Argentina	male	2011-11-28	x
CO41		Gubernatrix cristata	Corrientes, Argentina	female	2011-11-28	x
CO42		Gubernatrix cristata	Corrientes, Argentina	female	2011-11-28	x	PQ496611
CO44		Gubernatrix cristata	Corrientes, Argentina	female	2011-12-18	x
CO45		Gubernatrix cristata	Corrientes, Argentina	female	2011-12-20	x
CO46		Gubernatrix cristata	Corrientes, Argentina		2011-12-21	x
CO47		Gubernatrix cristata	Corrientes, Argentina	male	2012-10-25	x	PQ496612
CO49		Gubernatrix cristata	Corrientes, Argentina		2012-10-26	x
CO51		Gubernatrix cristata	Corrientes, Argentina	male	2012-11-05	x
CO53		Gubernatrix cristata	Corrientes, Argentina	male	2012-11-20	x
CO54		Gubernatrix cristata	Corrientes, Argentina	female	2012-11-22	x
CO59		Gubernatrix cristata	Corrientes, Argentina	male	2012-12-10	x
SL1		Gubernatrix cristata	SanLuis, Argentina	male	2013-12-11	x
SL2		Gubernatrix cristata	SanLuis, Argentina	male	2013-12-11	x
SL4		Gubernatrix cristata	SanLuis, Argentina	male	2013-12-11	x
SL5		Gubernatrix cristata	SanLuis, Argentina	male	2013-12-11	x	PQ496614
SL6		Gubernatrix cristata	SanLuis, Argentina	male	2013-12-11	x
M1	MACN-Or-ct 11059	Gubernatrix cristata	Mendoza, Argentina	male	16/08/2019	x
M2	MACN-Or-ct 11060	Gubernatrix cristata	Mendoza, Argentina	male	16/08/2019	x
M3	MACN-Or-ct 11061	Gubernatrix cristata	Mendoza, Argentina	female	16/08/2019	x
M4	MACN-Or-ct 11062	Gubernatrix cristata	Mendoza, Argentina	male	16/08/2019	x	PQ496613
M5	MACN-Or-ct 11063	Gubernatrix cristata	Mendoza, Argentina	male	16/08/2019	x
M7	MACN-Or-ct 11065	Gubernatrix cristata	Mendoza, Argentina	male	16/08/2019	x
M8	MACN-Or-ct 11066	Gubernatrix cristata	Mendoza, Argentina	male	16/08/2019	x
L001		Gubernatrix cristata	LaPampa, Argentina	male	2008-11-25	x	PQ496615
L002		Gubernatrix cristata	LaPampa, Argentina	male	2008-11-25	x
L003		Gubernatrix cristata	LaPampa, Argentina	male	2008-11-25	x	PQ496616
L004		Gubernatrix cristata	LaPampa, Argentina	male	2008-11-25	x
L005		Gubernatrix cristata	LaPampa, Argentina	male	2008-11-25	x
L006		Gubernatrix cristata	LaPampa, Argentina	male	2008-11-25	x
L016		Gubernatrix cristata	LaPampa, Argentina	male	2013-11-20	x
L19		Gubernatrix cristata	LaPampa, Argentina		2017-10-08	x
L21		Gubernatrix cristata	LaPampa, Argentina			x
L023		Gubernatrix cristata	LaPampa, Argentina		2017-10-07	x
L26		Gubernatrix cristata	LaPampa, Argentina			x
L27		Gubernatrix cristata	LaPampa, Argentina			x
R001		Gubernatrix cristata	RioNegro, Argentina	female	2011-01-27	x
R002		Gubernatrix cristata	RioNegro, Argentina	female	2011-01-27	x
R003		Gubernatrix cristata	RioNegro, Argentina	male	2011-01-27	x
R004		Gubernatrix cristata	RioNegro, Argentina	female	2011-01-27	x
R005		Gubernatrix cristata	RioNegro, Argentina	male	2011-01-27	x	PQ496617
R006		Gubernatrix cristata	RioNegro, Argentina	male	2011-01-26	x
R007		Gubernatrix cristata	RioNegro, Argentina	male	2009-11-08	x
R008		Gubernatrix cristata	RioNegro, Argentina	male	2009-11-08	x
R009		Gubernatrix cristata	RioNegro, Argentina	male	2009-11-08	x
R010		Gubernatrix cristata	RioNegro, Argentina	male	2009-11-08	x
R011rep		Gubernatrix cristata	RioNegro, Argentina	female	2009-11-08	x
R012		Gubernatrix cristata	RioNegro, Argentina	male	2009-11-08	x
R013		Gubernatrix cristata	RioNegro, Argentina	female	2009-11-08	x
R014		Gubernatrix cristata	RioNegro, Argentina	male	2009-11-08	x
R015		Gubernatrix cristata	RioNegro, Argentina	male	2009-11-08	x
R016		Gubernatrix cristata	RioNegro, Argentina	male	2009-11-08	x
R018		Gubernatrix cristata	RioNegro, Argentina	female	2009-11-08	x
R019		Gubernatrix cristata	RioNegro, Argentina	male	2009-11-08	x
R020		Gubernatrix cristata	RioNegro, Argentina	male	2009-11-08	x
R021		Gubernatrix cristata	RioNegro, Argentina	male	2009-11-09	x
R022		Gubernatrix cristata	RioNegro, Argentina	male	2009-11-09	x
R023		Gubernatrix cristata	RioNegro, Argentina	male	2009-11-09	x
R024		Gubernatrix cristata	RioNegro, Argentina	female	2009-11-09	x
R026		Gubernatrix cristata	RioNegro, Argentina	male	2009-11-09	x
R028	MACN-Or-ct 6082	Gubernatrix cristata	RioNegro, Argentina	female	2009-11-01		PQ496607
R029	MACN-Or-ct 040	Gubernatrix cristata	Buenos Aires, Argentina	female	2003-11-12		FJ027636
207		Gubernatrix cristata	confiscated	male		x
209		Gubernatrix cristata	confiscated	male		x
210		Gubernatrix cristata	confiscated	female		x
211		Gubernatrix cristata	confiscated	male		x
212		Gubernatrix cristata	confiscated	female		x
213		Gubernatrix cristata	confiscated	male		x
214		Gubernatrix cristata	confiscated	male		x
215		Gubernatrix cristata	confiscated	female		x
2666		Gubernatrix cristata	confiscated	male		x
5703		Gubernatrix cristata	confiscated	male		x
5876		Gubernatrix cristata	confiscated	male		x
7917		Gubernatrix cristata	confiscated	male		x
7972		Gubernatrix cristata	confiscated	male		x
7973		Gubernatrix cristata	confiscated	male		x
7974		Gubernatrix cristata	confiscated	male		x
7977		Gubernatrix cristata	confiscated	female		x
7978		Gubernatrix cristata	confiscated	female		x
7979		Gubernatrix cristata	confiscated	female		x
7980		Gubernatrix cristata	confiscated	male		x
7981		Gubernatrix cristata	confiscated	female		x
7983		Gubernatrix cristata	confiscated	female		x
7984		Gubernatrix cristata	confiscated	female		x
8098		Gubernatrix cristata	confiscated	female		x
5697_EDTA		Gubernatrix cristata	confiscated	female		x
8DOVOGEL010		Gubernatrix cristata	confiscated	male		x
CA1174		Gubernatrix cristata	confiscated	male		x
CA1180		Gubernatrix cristata	confiscated	male		x
CA1183		Gubernatrix cristata	confiscated	male		x
CA1189		Gubernatrix cristata	confiscated	male		x
CA1190		Gubernatrix cristata	confiscated	male		x
CA2667		Gubernatrix cristata	confiscated	male		x
E005698		Gubernatrix cristata	confiscated	male		x
E2069		Gubernatrix cristata	confiscated	female		x
E2070		Gubernatrix cristata	confiscated	male		x
E5699		Gubernatrix cristata	confiscated	male		x
HSAEP8091516		Gubernatrix cristata	confiscated	male		x
JAD46		Gubernatrix cristata	confiscated	female		x
PMP22		Gubernatrix cristata	confiscated	male		x
TK56		Gubernatrix cristata	confiscated	male		x
TK57		Gubernatrix cristata	confiscated	male		x
TK7		Gubernatrix cristata	confiscated			x
TMK0622		Gubernatrix cristata	confiscated	male		x
TMK1200		Gubernatrix cristata	confiscated			x
TMK1201		Gubernatrix cristata	confiscated	male		x
TMK7965		Gubernatrix cristata	confiscated	male		x
TMK7968		Gubernatrix cristata	confiscated	male		x
TMK7970		Gubernatrix cristata	confiscated	male		x
TMK7971		Gubernatrix cristata	confiscated	male		x
Pcap	MACN-Or-ct 1406	Paroaria capitata	Corrientes, Argentina				FJ027941
Pcor	MACN-Or-ct 1353	Paroaria coronata	Corrientes, Argentina				FJ027948
