# Supplementary material for: Genomics Reveal Population Structure and Intergeneric Hybridization in an Endangered South American Bird: Implications for Management and Conservation
Source: Ecol Evol. 2025 Jan 8;15(1):e70820. doi: 10.1002/ece3.70820 (PMC11707398; doi:10.1002/ece3.70820)
Supplement: Supplementary file 1 — Data S1 Supporting Information [file ECE3-15-e70820-s001.zip › TableS3_192_SNPs_outliers_K3_YC_MD.txt]

Table S3. SNP marker panel proposed in this study.
SNP	CHROM	POS
SNP_1	ptg000026l_1	64605413
SNP_2	ptg000038l_1	5907225
SNP_3	ptg000002l_1	41037770
SNP_4	ptg000003l_1	498167
SNP_5	ptg000036l_1	6975725
SNP_6	ptg000006l_1	36421167
SNP_7	ptg000042l_1	6314427
SNP_8	ptg000013l_1	5061345
SNP_9	ptg000049l_1	11000275
SNP_10	ptg000026l_1	62077157
SNP_11	ptg000033l_1	430271
SNP_12	ptg000047l_1	7825036
SNP_13	ptg000002l_1	41038088
SNP_14	ptg000011l_1	15636045
SNP_15	ptg000011l_1	4663067
SNP_16	ptg000104l_1	4389939
SNP_17	ptg000047l_1	7825000
SNP_18	ptg000036l_1	4788519
SNP_19	ptg000093l_1	637743
SNP_20	ptg000093l_1	637725
SNP_21	ptg000093l_1	637724
SNP_22	ptg000093l_1	637721
SNP_23	ptg000013l_1	5061277
SNP_24	ptg000093l_1	638091
SNP_25	ptg000093l_1	638088
SNP_26	ptg000003l_1	438618
SNP_27	ptg000088l_1	142450
SNP_28	ptg000074l_1	1681869
SNP_29	ptg000025l_1	31656142
SNP_30	ptg000067l_1	9893041
SNP_31	ptg000026l_1	4956877
SNP_32	ptg000104l_1	933187
SNP_33	ptg000025l_1	437137
SNP_34	ptg000039l_1	5417814
SNP_35	ptg000005l_1	28517317
SNP_36	ptg000005l_1	28517219
SNP_37	ptg000005l_1	28517181
SNP_38	ptg000039l_1	5417833
SNP_39	ptg000026l_1	4956877
SNP_40	ptg000176l_1	450703
SNP_41	ptg000039l_1	5417991
SNP_42	ptg000039l_1	5417985
SNP_43	ptg000039l_1	5417896
SNP_44	ptg000067l_1	9893041
SNP_45	ptg000002l_1	37468196
SNP_46	ptg000016l_1	8903376
SNP_47	ptg000093l_1	638077
SNP_48	ptg000093l_1	638075
SNP_49	ptg000017l_1	2167340
SNP_50	ptg000011l_1	16267028
SNP_51	ptg000019l_1	571895
SNP_52	ptg000081l_1	4964999
SNP_53	ptg000081l_1	4964720
SNP_54	ptg000025l_1	26841234
SNP_55	ptg000025l_1	26841237
SNP_56	ptg000025l_1	26841253
SNP_57	ptg000026l_1	62564205
SNP_58	ptg000176l_1	450650
SNP_59	ptg000176l_1	450806
SNP_60	ptg000013l_1	5788103
SNP_61	ptg000042l_1	10047742
SNP_62	ptg000042l_1	10047959
SNP_63	ptg000042l_1	10048032
SNP_64	ptg000026l_1	47152254
SNP_65	ptg000005l_1	47164186
SNP_66	ptg000011l_1	9943269
SNP_67	ptg000019l_1	6023974
SNP_68	ptg000026l_1	64247941
SNP_69	ptg000104l_1	2781308
SNP_70	ptg000104l_1	35305858
SNP_71	ptg000026l_1	10388011
SNP_72	ptg000082l_1	2581938
SNP_73	ptg000002l_1	31825938
SNP_74	ptg000011l_1	16359479
SNP_75	ptg000053l_1	6107486
SNP_76	ptg000053l_1	6107472
SNP_77	ptg000003l_1	19609573
SNP_78	ptg000003l_1	16764073
SNP_79	ptg000013l_1	4242616
SNP_80	ptg000017l_1	29602183
SNP_81	ptg000002l_1	50213202
SNP_82	ptg000020l_1	37577044
SNP_83	ptg000020l_1	37577071
SNP_84	ptg000003l_1	1545049
SNP_85	ptg000025l_1	27150728
SNP_86	ptg000035l_1	15297851
SNP_87	ptg000035l_1	15297850
SNP_88	ptg000016l_1	8903328
SNP_89	ptg000016l_1	8903410
SNP_90	ptg000002l_1	50213056
SNP_91	ptg000078l_1	610698
SNP_92	ptg000081l_1	6167198
SNP_93	ptg000003l_1	24147111
SNP_94	ptg000019l_1	9079725
SNP_95	ptg000003l_1	22678551
SNP_96	ptg000003l_1	22678569
SNP_97	ptg000013l_1	5061426
SNP_98	ptg000026l_1	4956833
SNP_99	ptg000026l_1	64217664
SNP_100	ptg000002l_1	49543443
SNP_101	ptg000067l_1	9893028
SNP_102	ptg000025l_1	3427061
SNP_103	ptg000025l_1	3427062
SNP_104	ptg000039l_1	5418058
SNP_105	ptg000126l_1	1003735
SNP_106	ptg000005l_1	49965865
SNP_107	ptg000004l_1	1815259
SNP_108	ptg000006l_1	24142602
SNP_109	ptg000020l_1	56629176
SNP_110	ptg000091l_1	273659
SNP_111	ptg000025l_1	25813783
SNP_112	ptg000016l_1	2094992
SNP_113	ptg000033l_1	10892595
SNP_114	ptg000067l_1	10528076
SNP_115	ptg000016l_1	9192798
SNP_116	ptg000002l_1	16749599
SNP_117	ptg000026l_1	64635920
SNP_118	ptg000011l_1	16267291
SNP_119	ptg000049l_1	11926760
SNP_120	ptg000042l_1	14040703
SNP_121	ptg000263l_1	237248
SNP_122	ptg000003l_1	1083425
SNP_123	ptg000026l_1	64234112
SNP_124	ptg000035l_1	10530267
SNP_125	ptg000017l_1	21759471
SNP_126	ptg000026l_1	11872463
SNP_127	ptg000002l_1	49543422
SNP_128	ptg000283l_1	142668
SNP_129	ptg000042l_1	13905684
SNP_130	ptg000104l_1	933187
SNP_131	ptg000081l_1	6625266
SNP_132	ptg000104l_1	1515317
SNP_133	ptg000002l_1	12486113
SNP_134	ptg000003l_1	3973081
SNP_135	ptg000003l_1	3972838
SNP_136	ptg000003l_1	3972766
SNP_137	ptg000025l_1	33197398
SNP_138	ptg000039l_1	5575346
SNP_139	ptg000039l_1	5575360
SNP_140	ptg000039l_1	5575665
SNP_141	ptg000025l_1	29695061
SNP_142	ptg000020l_1	75469688
SNP_143	ptg000023l_1	7396178
SNP_144	ptg000104l_1	933054
SNP_145	ptg000002l_1	37468178
SNP_146	ptg000002l_1	49543442
SNP_147	ptg000067l_1	15756515
SNP_148	ptg000049l_1	16434129
SNP_149	ptg000019l_1	4441341
SNP_150	ptg000126l_1	908716
SNP_151	ptg000039l_1	5417835
SNP_152	ptg000047l_1	8545089
SNP_153	ptg000036l_1	210292
SNP_154	ptg000020l_1	40311640
SNP_155	ptg000039l_1	5575605
SNP_156	ptg000042l_1	10631008
SNP_157	ptg000078l_1	918712
SNP_158	ptg000093l_1	2772639
SNP_159	ptg000009l_1	7521606
SNP_160	ptg000004l_1	8537932
SNP_161	ptg000049l_1	7595565
SNP_162	ptg000026l_1	54559877
SNP_163	ptg000025l_1	14252168
SNP_164	ptg000126l_1	1672459
SNP_165	ptg000006l_1	4668672
SNP_166	ptg000094l_1	1009491
SNP_167	ptg000013l_1	5321132
SNP_168	ptg000074l_1	1846186
SNP_169	ptg000013l_1	3737045
SNP_170	ptg000017l_1	74994692
SNP_171	ptg000023l_1	8290209
SNP_172	ptg000025l_1	30039952
SNP_173	ptg000068l_1	1834559
SNP_174	ptg000020l_1	58114813
SNP_175	ptg000005l_1	43149283
SNP_176	ptg000065l_1	2718887
SNP_177	ptg000003l_1	2630067
SNP_178	ptg000019l_1	489545
SNP_179	ptg000283l_1	169691
SNP_180	ptg000026l_1	57800195
SNP_181	ptg000026l_1	57800210
SNP_182	ptg000002l_1	49542007
SNP_183	ptg000002l_1	49542005
SNP_184	ptg000002l_1	49542002
SNP_185	ptg000020l_1	24904440
SNP_186	ptg000026l_1	64502543
SNP_187	ptg000030l_1	10920996
SNP_188	ptg000068l_1	1603771
SNP_189	ptg000091l_1	198650
SNP_190	ptg000017l_1	9174146
SNP_191	ptg000026l_1	64324613
SNP_192	ptg000263l_1	237247
